# Supplementary material for: Structural and proteomic analyses of vitelline membrane proteins of blackbird (Turdus merula) and song thrush (Turdus philomelos)
Source: Sci Rep. 2020 Nov 9;10:19344. doi: 10.1038/s41598-020-76559-4 (PMC7652871; doi:10.1038/s41598-020-76559-4)
Supplement: Supplementary file 1 — Supplementary information 1. [file 41598_2020_76559_MOESM1_ESM.xlsx]

## Sheet: Eggs characteristics
Structural and proteomic analyses of vitelline membrane proteins of blackbird (Turdus merula) and song thrush (Turdus philomelos)
Krzysztof Damaziak1*, Marek Kieliszek2* & Dariusz Gozdowski3
1Department of Animal Breeding, Faculty of Animal Breeding. Bioengineering and Conservation, Institute of Animal Science, Warsaw University of Life Sciences—SGGW, Warsaw, Poland
2Department of Food Biotechnology and Microbiology, Institute of Food Sciences, Warsaw University of Life Sciences—SGGW, Warsaw, Poland
3Department of Experimental Design and Bioinformatics, Warsaw University of Life Sciences—SGGW, Warsaw, Poland
Species	Egg weight	Yolk weight	Yolk ratio	VM weight	VM ratio to yolk weight					VM thickness (um)
T. merula	7.2	1.52	21.1	0.026	1.71					Spcies	T. merula				Spcies	T. philomelos
	7.1	1.53	21.5	0.027	1.76			Egg number			IL	OL	Total VM			IL	OL	Total VM
	6.9	1.41	20.4	0.024	1.7			1			2.3	2.6	6.1			1.8	2.1	5.4
	7	1.47	21	0.024	1.63			2			2.3	2.5	6			1.6	2	5.3
	6.7	1.36	20.3	0.027	1.98			3			2.2	2.6	5.9			1.6	1.9	5.3
	7.1	1.5	21.1	0.025	1.67			4			2.3	2.6	6.1			1.8	2	5.4
	7.3	1.55	21.2	0.028	1.81			5			2.4	2.7	6			1.8	2.1	5.5
	7	1.44	20.6	0.024	1.67			6			2.2	2.7	6.2			1.7	2.3	4.9
	6.9	1.39	20.1	0.023	1.65			7			2.4	2.5	6.3			1.8	2.1	5
	6.9	1.38	20	0.023	1.67			8			2.2	2.5	5.9			1.6	1.9	4.8
T. philomelos								9			2.2	2.4	6			1.9	2.3	5.2
	6	1.32	22	0.03	2.27			10			2	2.5	5.8			1.8	2.3	4.7
	6.2	1.36	21.9	0.031	2.28
	6	1.29	21.5	0.028	2.17
	6.2	1.28	20.6	0.03	2.34
	5.8	1.17	20.2	0.028	2.39
	6.3	1.29	20.5	0.03	2.33
	6.1	1.25	20.5	0.031	2.48
	5.9	1.22	20.7	0.032	2.6
	5.9	1.32	22.4	0.034	2.57
	6.2	1.34	21.6	0.03	2.24
