# Supplementary material for: Structural and proteomic analyses of vitelline membrane proteins of blackbird (Turdus merula) and song thrush (Turdus philomelos)
Source: Sci Rep. 2020 Nov 9;10:19344. doi: 10.1038/s41598-020-76559-4 (PMC7652871; doi:10.1038/s41598-020-76559-4)
Supplement: Supplementary file 2 — Supplementary information 2. [file 41598_2020_76559_MOESM2_ESM.xlsx]

## Sheet: Song thrush
Structural and proteomic analyses of vitelline membrane proteins of blackbird (Turdus merula) and song thrush (Turdus philomelos)
Krzysztof Damaziak1*, Marek Kieliszek2* & Dariusz Gozdowski3
1Department of Animal Breeding, Faculty of Animal Breeding. Bioengineering and Conservation, Institute of Animal Science, Warsaw University of Life Sciences—SGGW, Warsaw, Poland
2Department of Food Biotechnology and Microbiology, Institute of Food Sciences, Warsaw University of Life Sciences—SGGW, Warsaw, Poland
3Department of Experimental Design and Bioinformatics, Warsaw University of Life Sciences—SGGW, Warsaw, Poland
basic settings
OK	Accession	Entry	Description	mW (Da)	pI (pH)	PLGS Score	Peptides	Theoretical Peptides	Coverage (%)	Precursor RMS Mass Error (ppm)	Products	Digest Peptides	Modified Peptides	Products RMS Mass Error (ppm)	Products RMS RT Error (min)	Amount (fmol)	Amount (ngrams)	Protein ID
2	tr	tr	U3JXV8 U3JXV8 FICAL Uncharacterized protein OS Ficedula albicollis OX 59894 GN LOC101815176 PE 4 SV	160510	9.4966	1958.89	19	108	11.2578	2.6987	256	17	3	3.7697	0.016704	0	0	82838
2	tr	tr	U3KEZ1 U3KEZ1 FICAL Uncharacterized protein OS Ficedula albicollis OX 59894 PE 3 SV 1	44401	7.3374	616.882	5	24	11.9898	2.1064	48	5	0	2.5121	0.0128835	0	0	27289
2	tr	tr	A0A2I0TKM1 A0A2I0TKM1 LIMLA Type ii cytoskeletal 5 like OS Limosa lapponica baueri OX 1758121 GN lla	63071	5.0178	205.38	2	55	2.4735	4.642	21	2	0	3.3456	0.0111725	0	0	528417
1	tr	tr	A0A087QJT7 A0A087QJT7 APTFO Keratin type II cytoskeletal 75 Fragment OS Aptenodytes forsteri OX 9	54526	7.3163	120.921	1	42	2.0121	4.8083	11	1	0	3.0121	0.0151204	0	0	328781
settings with reduced accuracy
OK	Accession	Entry	Description	mW (Da)	pI (pH)	PLGS Score	Peptides	Theoretical Peptides	Coverage (%)	Precursor RMS Mass Error (ppm)	Products	Digest Peptides	Modified Peptides	Products RMS Mass Error (ppm)	Products RMS RT Error (min)	Amount (fmol)	Amount (ngrams)	Protein ID
2	tr	tr	U3JXV8 U3JXV8 FICAL Uncharacterized protein OS Ficedula albicollis OX 59894 GN LOC101815176 PE 4 SV	160510	9.4966	2317.25	21	108	12.7172	2.6205	263	19	3	3.766	0.0165156	0	0	82838
2	tr	tr	H0Z0C5 H0Z0C5 TAEGU Uncharacterized protein OS Taeniopygia guttata OX 59729 PE 3 SV 1	55310	4.8561	1109.8	2	37	3.8314	2.3913	20	2	0	3.0292	0.0173739	0	0	456330
2	tr	tr	U3KEZ1 U3KEZ1 FICAL Uncharacterized protein OS Ficedula albicollis OX 59894 PE 3 SV 1	44401	7.3374	937.803	6	24	14.5408	2.0445	52	6	0	2.5777	0.0125948	0	0	27289
2	tr	tr	A0A2I0TKM1 A0A2I0TKM1 LIMLA Type ii cytoskeletal 5 like OS Limosa lapponica baueri OX 1758121 GN lla	63071	5.0178	242.647	2	55	2.4735	4.642	21	2	0	3.3456	0.0111725	0	0	528417
1	tr	tr	A0A087QJT7 A0A087QJT7 APTFO Keratin type II cytoskeletal 75 Fragment OS Aptenodytes forsteri OX 9	54526	7.3163	144.008	1	42	2.0121	4.8083	11	1	0	3.0121	0.0151204	0	0	328781
1	tr	tr	A0A091R4V6 A0A091R4V6 MERNU Keratin type I cytoskeletal 19 Fragment OS Merops nubicus OX 57421 GN	42686	4.7388	77.7855	1	38	2.8424	4.4695	10	1	0	3.3022	0.0109259	0	0	457260
1	tr	tr	A0A087QNG9 A0A087QNG9 APTFO Zinc finger BED domain containing protein 4 OS Aptenodytes forsteri OX 9	132172	5.8167	66.8389	1	80	3.7543	1.1116	11	1	0	2.5332	0.00544074	0	0	340007
1	tr	tr	A0A091RA48 A0A091RA48 9GRUI Keratin type I cytoskeletal 17 Fragment OS Mesitornis unicolor OX 543	43845	4.3861	54.3686	2	30	4.5802	3.0426	12	2	0	4.4945	0.0123782	0	0	443251

## Sheet: Blackbird
Structural and proteomic analyses of vitelline membrane proteins of blackbird (Turdus merula) and song thrush (Turdus philomelos)
Krzysztof Damaziak1*, Marek Kieliszek2* & Dariusz Gozdowski3
1Department of Animal Breeding, Faculty of Animal Breeding. Bioengineering and Conservation, Institute of Animal Science, Warsaw University of Life Sciences—SGGW, Warsaw, Poland
2Department of Food Biotechnology and Microbiology, Institute of Food Sciences, Warsaw University of Life Sciences—SGGW, Warsaw, Poland
3Department of Experimental Design and Bioinformatics, Warsaw University of Life Sciences—SGGW, Warsaw, Poland
basic settings
OK	Accession	Entry	Description	mW (Da)	pI (pH)	PLGS Score	Peptides	Theoretical Peptides	Coverage (%)	Precursor RMS Mass Error (ppm)	Products	Digest Peptides	Modified Peptides	Products RMS Mass Error (ppm)	Products RMS RT Error (min)	Amount (fmol)	Amount (ngrams)	Protein ID
2	tr	tr	U3JXV8 U3JXV8 FICAL Uncharacterized protein OS Ficedula albicollis OX 59894 GN LOC101815176 PE 4 SV	160510	9.4966	2805.37	24	108	13.5511	4.3658	347	21	3	5.3559	0.0154999	0	0	82838
2	tr	tr	U3KCP3 U3KCP3 FICAL Uncharacterized protein OS Ficedula albicollis OX 59894 GN ZP3 PE 4 SV 1	45104	7.1354	2104.38	9	23	20.5251	4.0252	113	8	1	4.7738	0.0157266	0	0	83304
2	tr	tr	A0A218ULQ1 A0A218ULQ1 9PASE Alpha 2 macroglobulin like protein 1 Fragment OS Lonchura striata dome	158124	8.9998	2041.81	13	95	9.5305	4.5228	181	12	1	6.351	0.0168767	0	0	237642
2	tr	tr	H0Z0C5 H0Z0C5 TAEGU Uncharacterized protein OS Taeniopygia guttata OX 59729 PE 3 SV 1	55310	4.8561	1184.29	2	37	3.8314	2.4593	24	2	0	3.4752	0.0185886	0	0	456330
2	tr	tr	U3KEZ1 U3KEZ1 FICAL Uncharacterized protein OS Ficedula albicollis OX 59894 PE 3 SV 1	44401	7.3374	964.276	6	24	14.5408	2.6021	60	6	0	2.8894	0.0140618	0	0	27289
2	tr	tr	U3KC80 U3KC80 FICAL Zona pellucida glycoprotein 1 OS Ficedula albicollis OX 59894 GN ZP1 PE 4 SV 1	98809	7.9178	558.048	4	32	5.2117	7.0707	66	4	0	8.6257	0.014868	0	0	122034
2	tr	tr	A0A091GL69 A0A091GL69 9AVES Zona pellucida erm binding protein 3 Fragment OS Cuculus canorus OX 55	32750	5.3533	340.039	1	19	3.3445	3.629	12	1	0	1.5217	0.00641936	0	0	585837
2	tr	tr	A0A2I0TKM1 A0A2I0TKM1 LIMLA Type ii cytoskeletal 5 like OS Limosa lapponica baueri OX 1758121 GN lla	63071	5.0178	235.442	2	55	2.4735	3.2274	29	2	0	2.957	0.0153689	0	0	528417
2	tr	tr	A0A218UUH2 A0A218UUH2 9PASE Zona pellucida erm binding protein 1 OS Lonchura striata domestica OX 29	94707	7.9048	163.78	2	31	2.1566	2.8394	29	2	1	2.1466	0.0218545	0	0	159428
1	tr	tr	A0A091R4V6 A0A091R4V6 MERNU Keratin type I cytoskeletal 19 Fragment OS Merops nubicus OX 57421 GN	42686	4.7388	126.017	1	38	2.8424	3.3465	12	1	0	3.0215	0.0115464	0	0	457260
1	tr	tr	A0A093I126 A0A093I126 STRCA Alpha 2 macroglobulin like 1 Fragment OS Struthio camelus australis OX	102275	8.3745	83.0356	1	61	1.1983	3.1192	11	1	0	1.7332	0.0129832	0	0	404486
settings with reduced accuracy
OK	Accession	Entry	Description	mW (Da)	pI (pH)	PLGS Score	Peptides	Theoretical Peptides	Coverage (%)	Precursor RMS Mass Error (ppm)	Products	Digest Peptides	Modified Peptides	Products RMS Mass Error (ppm)	Products RMS RT Error (min)	Amount (fmol)	Amount (ngrams)	Protein ID
2	tr	tr	U3JXV8 U3JXV8 FICAL Uncharacterized protein OS Ficedula albicollis OX 59894 GN LOC101815176 PE 4 SV	160510	9.4966	3481.38	29	108	14.524	4.8307	361	25	3	5.5009	0.0155489	0	0	82838
2	tr	tr	U3KCP3 U3KCP3 FICAL Uncharacterized protein OS Ficedula albicollis OX 59894 GN ZP3 PE 4 SV 1	45104	7.1354	2499.56	9	23	20.5251	4.0252	113	8	1	4.7738	0.0157266	0	0	83304
2	tr	tr	A0A218ULQ1 A0A218ULQ1 9PASE Alpha 2 macroglobulin like protein 1 Fragment OS Lonchura striata dome	158124	8.9998	2461.82	17	95	10.021	5.3406	192	15	1	6.5536	0.0167829	0	0	237642
2	tr	tr	U3JP95 U3JP95 FICAL Uncharacterized protein OS Ficedula albicollis OX 59894 GN LOC101812606 PE 3 SV	57518	5.6006	1446.64	4	45	7.919	8.4099	30	4	0	6.4157	0.0207895	0	0	99412
2	tr	tr	U3KEZ1 U3KEZ1 FICAL Uncharacterized protein OS Ficedula albicollis OX 59894 PE 3 SV 1	44401	7.3374	1138.63	7	24	16.5816	2.6147	65	7	0	3.22	0.0140985	0	0	27289
2	tr	tr	A0A091NV71 A0A091NV71 APAVI Vitellogenin 2 Fragment OS Apaloderma vittatum OX 57397 GN N311 04677	112240	9.449	903.071	2	74	1.8411	1.2267	14	2	0	1.7604	0.0160857	0	0	723779
2	tr	tr	U3KC80 U3KC80 FICAL Zona pellucida glycoprotein 1 OS Ficedula albicollis OX 59894 GN ZP1 PE 4 SV 1	98809	7.9178	661.25	4	32	5.2117	7.0707	66	4	0	8.6257	0.014868	0	0	122034
2	tr	tr	A0A091GL69 A0A091GL69 9AVES Zona pellucida erm binding protein 3 Fragment OS Cuculus canorus OX 55	32750	5.3533	413.326	1	19	3.3445	3.629	12	1	0	1.5217	0.00641936	0	0	585837
2	tr	tr	A0A2I0TKM1 A0A2I0TKM1 LIMLA Type ii cytoskeletal 5 like OS Limosa lapponica baueri OX 1758121 GN lla	63071	5.0178	287.52	3	55	4.5936	3.1804	31	3	0	4.3742	0.017946	0	0	528417
2	tr	tr	A0A218UUH2 A0A218UUH2 9PASE Zona pellucida erm binding protein 1 OS Lonchura striata domestica OX 29	94707	7.9048	186.181	2	31	2.1566	2.8394	29	2	1	2.1466	0.0218545	0	0	159428
1	tr	tr	U3IN43 U3IN43 ANAPL NAD P H hydrate epimerase OS Anas platyrhynchos OX 8839 GN APOA1BP PE 3 SV 1	23507	4.9114	131.405	1	17	8.3333	3.012	7	1	0	4.4713	0.00521077	0	0	271698
1	tr	tr	A0A093I126 A0A093I126 STRCA Alpha 2 macroglobulin like 1 Fragment OS Struthio camelus australis OX	102275	8.3745	99.8852	1	61	1.1983	3.1192	11	1	0	1.7332	0.0129832	0	0	404486
