# Supplementary material for: Structural and proteomic analyses of vitelline membrane proteins of blackbird (Turdus merula) and song thrush (Turdus philomelos)
Source: Sci Rep. 2020 Nov 9;10:19344. doi: 10.1038/s41598-020-76559-4 (PMC7652871; doi:10.1038/s41598-020-76559-4)
Supplement: Supplementary file 3 — Supplementary information 3. [file 41598_2020_76559_MOESM3_ESM.xlsx]

## Sheet: Gels
Structural and proteomic analyses of vitelline membrane proteins of blackbird (Turdus merula) and song thrush (Turdus philomelos)
Krzysztof Damaziak1*, Marek Kieliszek2* & Dariusz Gozdowski3
1Department of Animal Breeding, Faculty of Animal Breeding. Bioengineering and Conservation, Institute of Animal Science, Warsaw University of Life Sciences—SGGW, Warsaw, Poland
2Department of Food Biotechnology and Microbiology, Institute of Food Sciences, Warsaw University of Life Sciences—SGGW, Warsaw, Poland
3Department of Experimental Design and Bioinformatics, Warsaw University of Life Sciences—SGGW, Warsaw, Poland

## Sheet: p1
Structural and proteomic analyses of vitelline membrane proteins of blackbird (Turdus merula) and song thrush (Turdus philomelos)
Krzysztof Damaziak1*, Marek Kieliszek2* & Dariusz Gozdowski3
1Department of Animal Breeding, Faculty of Animal Breeding. Bioengineering and Conservation, Institute of Animal Science, Warsaw University of Life Sciences—SGGW, Warsaw, Poland
2Department of Food Biotechnology and Microbiology, Institute of Food Sciences, Warsaw University of Life Sciences—SGGW, Warsaw, Poland
3Department of Experimental Design and Bioinformatics, Warsaw University of Life Sciences—SGGW, Warsaw, Poland
OK	Accession	Entry	Description	mW (Da)	pI (pH)	PLGS Score	Peptides	Theoretical Peptides	Coverage (%)	Precursor RMS Mass Error (ppm)	Products	Digest Peptides	Modified Peptides	Products RMS Mass Error (ppm)	Products RMS RT Error (min)	Amount (fmol)	Amount (ngrams)	Protein ID
2	tr	tr	U3KEZ1 U3KEZ1 FICAL Uncharacterized protein OS Ficedula albicollis OX 59894 PE 3 SV 1	44401	7.3374	5009.85	14	24	18.8776	2.3427	152	9	0	3.2647	0.0123832	0	0	27289
2	tr	tr	A0A218UPK0 A0A218UPK0 9PASE Ovalbumin related protein Y OS Lonchura striata domestica OX 299123 GN S	132827	4.8417	3987.07	12	76	6.2979	2.2173	119	9	0	3.0259	0.0135832	0	0	236041
2	tr	tr	A0A091EV20 A0A091EV20 CORBR Ovalbumin Fragment OS Corvus brachyrhynchos OX 85066 GN N302 06297 PE	25499	4.9704	2648.17	3	15	14.4105	2.0862	27	3	0	2.7769	0.0122909	0	0	396154
2	tr	tr	U3JXV8 U3JXV8 FICAL Uncharacterized protein OS Ficedula albicollis OX 59894 GN LOC101815176 PE 4 SV	160510	9.4966	929.424	13	108	9.312	5.4676	136	12	1	5.4651	0.0102003	0	0	82838
2	tr	tr	H0Z0C5 H0Z0C5 TAEGU Uncharacterized protein OS Taeniopygia guttata OX 59729 PE 3 SV 1	55310	4.8561	698.835	2	37	3.8314	3.0047	24	2	0	2.3395	0.0179489	0	0	456330
2	tr	tr	A0A2I0TKM1 A0A2I0TKM1 LIMLA Type ii cytoskeletal 5 like OS Limosa lapponica baueri OX 1758121 GN lla	63071	5.0178	261.731	2	55	2.4735	3.5203	27	2	0	4.4251	0.0114572	0	0	528417
1	tr	tr	U3IN43 U3IN43 ANAPL NAD P H hydrate epimerase OS Anas platyrhynchos OX 8839 GN APOA1BP PE 3 SV 1	23507	4.9114	203.358	1	17	8.3333	3.6303	9	1	0	3.7045	0.00833336	0	0	271698

## Sheet: p2
Structural and proteomic analyses of vitelline membrane proteins of blackbird (Turdus merula) and song thrush (Turdus philomelos)
Krzysztof Damaziak1*, Marek Kieliszek2* & Dariusz Gozdowski3
1Department of Animal Breeding, Faculty of Animal Breeding. Bioengineering and Conservation, Institute of Animal Science, Warsaw University of Life Sciences—SGGW, Warsaw, Poland
2Department of Food Biotechnology and Microbiology, Institute of Food Sciences, Warsaw University of Life Sciences—SGGW, Warsaw, Poland
3Department of Experimental Design and Bioinformatics, Warsaw University of Life Sciences—SGGW, Warsaw, Poland
OK	Accession	Entry	Description	mW (Da)	pI (pH)	PLGS Score	Peptides	Theoretical Peptides	Coverage (%)	Precursor RMS Mass Error (ppm)	Products	Digest Peptides	Modified Peptides	Products RMS Mass Error (ppm)	Products RMS RT Error (min)	Amount (fmol)	Amount (ngrams)	Protein ID
2	tr	tr	U3JXV8 U3JXV8 FICAL Uncharacterized protein OS Ficedula albicollis OX 59894 GN LOC101815176 PE 4 SV	160510	9.4966	1242.58	14	108	7.2967	2.1914	150	11	2	4.5371	0.0101304	0	0	82838
2	tr	tr	A0A091EV20 A0A091EV20 CORBR Ovalbumin Fragment OS Corvus brachyrhynchos OX 85066 GN N302 06297 PE	25499	4.9704	1065.07	2	15	10.0437	4.9527	26	2	0	3.0434	0.0149815	0	0	396154
2	tr	tr	H0Z0C5 H0Z0C5 TAEGU Uncharacterized protein OS Taeniopygia guttata OX 59729 PE 3 SV 1	55310	4.8561	380.425	3	37	5.7471	2.7512	23	3	0	3.132	0.0152816	0	0	456330
2	tr	tr	A0A218UPS8 A0A218UPS8 9PASE Ovalbumin OS Lonchura striata domestica OX 299123 GN SERPINB14 PE 3 SV 1	57068	5.4208	281.223	1	32	3.7109	0.1383	17	1	0	3.7582	0.0114022	0	0	164203
2	tr	tr	A0A2I0TKM1 A0A2I0TKM1 LIMLA Type ii cytoskeletal 5 like OS Limosa lapponica baueri OX 1758121 GN lla	63071	5.0178	265.196	3	55	4.5936	6.2404	29	3	0	4.2038	0.0107562	0	0	528417
2	tr	tr	A0A091E9S9 A0A091E9S9 CORBR Protein TENP Fragment OS Corvus brachyrhynchos OX 85066 GN N302 00278	47380	4.5383	221.913	1	22	3.4091	0.2083	10	1	0	2.8917	0.00878933	0	0	392396
1	tr	tr	A0A0Q3P1S1 A0A0Q3P1S1 AMAAE Uncharacterized protein OS Amazona aestiva OX 12930 GN AAES 155639 PE 3	87737	4.3737	50.6288	3	78	2.293	2.9756	24	3	0	3.8465	0.0152829	0	0	701960

## Sheet: p3
Structural and proteomic analyses of vitelline membrane proteins of blackbird (Turdus merula) and song thrush (Turdus philomelos)
Krzysztof Damaziak1*, Marek Kieliszek2* & Dariusz Gozdowski3
1Department of Animal Breeding, Faculty of Animal Breeding. Bioengineering and Conservation, Institute of Animal Science, Warsaw University of Life Sciences—SGGW, Warsaw, Poland
2Department of Food Biotechnology and Microbiology, Institute of Food Sciences, Warsaw University of Life Sciences—SGGW, Warsaw, Poland
3Department of Experimental Design and Bioinformatics, Warsaw University of Life Sciences—SGGW, Warsaw, Poland
OK	Accession	Entry	Description	mW (Da)	pI (pH)	PLGS Score	Peptides	Theoretical Peptides	Coverage (%)	Precursor RMS Mass Error (ppm)	Products	Digest Peptides	Modified Peptides	Products RMS Mass Error (ppm)	Products RMS RT Error (min)	Amount (fmol)	Amount (ngrams)	Protein ID
2	tr	tr	U3KCP3 U3KCP3 FICAL Uncharacterized protein OS Ficedula albicollis OX 59894 GN ZP3 PE 4 SV 1	45104	7.1354	3178.18	10	23	20.5251	3.2107	142	8	1	3.5944	0.0139983	0	0	83304
2	tr	tr	A0A091GL69 A0A091GL69 9AVES Zona pellucida erm binding protein 3 Fragment OS Cuculus canorus OX 55	32750	5.3533	614.712	1	19	3.3445	3.2752	20	1	0	4.2565	0.00554086	0	0	585837
2	tr	tr	A0A2I0TKM1 A0A2I0TKM1 LIMLA Type ii cytoskeletal 5 like OS Limosa lapponica baueri OX 1758121 GN lla	63071	5.0178	307.274	1	55	2.1201	1.2979	14	1	0	3.3867	0.00660721	0	0	528417
1	tr	tr	A0A091ED01 A0A091ED01 CORBR Zona pellucida erm binding protein 1 Fragment OS Corvus brachyrhynchos	98886	8.1669	112.647	1	35	2.1645	3.267	16	1	0	3.6227	0.00598955	0	0	393072

## Sheet: p4
OK	Accession	Entry	Description	mW (Da)	pI (pH)	PLGS Score	Peptides	Theoretical Peptides	Coverage (%)	Precursor RMS Mass Error (ppm)	Products	Digest Peptides	Modified Peptides	Products RMS Mass Error (ppm)	Products RMS RT Error (min)	Amount (fmol)	Amount (ngrams)	Protein ID
Structural and proteomic analyses of vitelline membrane proteins of blackbird (Turdus merula) and song thrush (Turdus philomelos)
Krzysztof Damaziak1*, Marek Kieliszek2* & Dariusz Gozdowski3
1Department of Animal Breeding, Faculty of Animal Breeding. Bioengineering and Conservation, Institute of Animal Science, Warsaw University of Life Sciences—SGGW, Warsaw, Poland
2Department of Food Biotechnology and Microbiology, Institute of Food Sciences, Warsaw University of Life Sciences—SGGW, Warsaw, Poland
3Department of Experimental Design and Bioinformatics, Warsaw University of Life Sciences—SGGW, Warsaw, Poland
2	tr	tr	A0A226MNG6 A0A226MNG6 CALSU Uncharacterized protein OS Callipepla squamata OX 9009 GN ASZ78 006884 P	49818	4.9067	375.925	3	41	10.6095	16.637	19	2	0	3.5322	0.0220741	0	0	510342
1	tr	tr	A0A2I0TKM1 A0A2I0TKM1 LIMLA Type ii cytoskeletal 5 like OS Limosa lapponica baueri OX 1758121 GN lla	63071	5.0178	128.419	2	55	4.0636	6.2865	18	2	0	3.553	0.0169955	0	0	528417
